# Supplementary material for: Effects of Increased Von Willebrand Factor Levels on Primary Hemostasis in Thrombocytopenic Patients with Liver Cirrhosis
Source: PLoS One. 2014 Nov 14;9(11):e112583. doi: 10.1371/journal.pone.0112583 (PMC4232392; doi:10.1371/journal.pone.0112583)
Supplement: Table S1 — Results for PFA-100 in patients with liver cirrhosis. (XLSX) [file pone.0112583.s001.xlsx]

## Sheet: Table S1
TABLE S1
labMELD score	Child score	Platelets [/nL]	Hkt	vWF-ag [%]	vWF-act [%]	ADAMTS13 [%]	PFA100_EPI [s]	PFA100_ADP [s]
8	6	67	0.44	375	330		140	143
24	10	128	0.35	578.5	618.6		107	68
13	6	69	0.3	312.5	264.6	78.1	122	106
11	7	118	0.37	164.6	137.4		210	137
11	7	62	0.33	547.1	359.6		257	199
8	5	154	0.35	234.5	154.6		132	116
8	5	191	0.43	146.6	116		220	173
11	8	210	0.41				92	105
11	7	135	0.32	302.9	216		164	88
7	5	62	0.38	309	282		250	189
11	7	93	0.44	281.3	233.8		158	98
12	7	99	0.47	215	201.7		123	101
11	5	95	0.3	191.5	158.6	100	205	134
13	9	17	0.3	884.7	805.2	61.2	114
26	10	82	0.24	200.3	149.6	71.4	182	300
17	10	125	0.29	517.6	316.2	78.9	136
14	8	159	0.32	453.3	244.2	69.8	241	300
9	5	238	0.52	200.1	165.7	72.8	98
12	9	25	0.32	203	164.4	13.8	252	274
7	7	174	0.36	481.2	352.3	75.8	107
15	11	63	0.36	704	301.7	81.8	145
9	6	70	0.39	583.7	549.6	87	300	300
37	12	75	0.32	362.9	380.6	47.3	194	260
11	8	174	0.27	290.5	300.8	33	208	116
10	6	73	0.4	248.7	248.7	52	146
11	7	115	0.34	279	278	64.1	158
13	8	335	0.32	248.8	218.3	60.9	182	122
14	7	132	0.38	385.7	321.1	61.3	119
16	10	45	0.21	203.1	189.3	4.9	193	164
14	9	64	0.3	281.9	230.2	80.6	230	170
10	7	45	0.37	274.2	308.1	80	300	300
21	10	121	0.25	501.3	413.8	84.8	300	300
14	10	110	0.34	334.1	342.4		235	300
9	6	116	0.4	205.6	180.7	75	94
14	8	63	0.33	319.3	292.3	65.4	214	204
20	8	372	0.35	306.1	208.9	73.6	124	107
15	10	72	0.35	600.3	488.9	74.7	153	126
8	7	92	0.32	224.4	200.1	56.8	149	131
7	5	121	0.35	218.4	156.3	82.4	281	118
8	6	70	0.34	370.2	313.2	44	182	111
24	10	68	0.34	420.5	359.9	78.5	164	104
12	8	108	0.4	526.9	365.6	76.3	102	86
26	11	115	0.21	397.9	332.4	30.4	195	296
15	10	43	0.34	590.3	278	89.2	243	209
13	8	47	0.35	430.1	335.5	77.3	174	205
17	10	103	0.26	886.2	675	36.5	111	149
13	12	192	0.35	721.6	411.4	86.9	82	68
13	10	138	0.27	292.3	252.8		166	189
30	12	136	0.28	1236	1100.4	29.3	112	71
26	10	52	0.25	682.2	653.34	68.1	142	68
9	7	99	0.22	467	485.1	22.3	228	152
10	5	144	0.48	443.7	277	100	156	129
21	11	111	0.48	395	340.4	100	99	103
8	6	94	0.36	234.2	169.8	100	300	138
12	8	48	0.35	246.7	189	20.9	127	140
11	8	85	0.38	393.2	328	100	139	94
21	10	24	0.37	765	569	49.5	300	128
15	8	122	0.29	459.4	318.1	100	279	117
13	10	85	0.25	414.5	303.4	71	168	110
7	6	173	0.4	132.3	128.3	90.1	100	120
12	6	167	0.39	278.3	191.1	87.2	207	103
11	7	176	0.36	227.6	203	72.3	133	87
11	7	54	0.41	393.4	366.4	75.8	183	145
7	5	141	0.4	153.3	125		202	167
21	9	38	0.23	516	450		132
16	8	121	0.23	454.1	500.5		231	217
9	6	170	0.27	309.6	213.8		158	259
14	10	57	0.37	246.1	237.6		246	158
7	5	88	0.36	272.5	245.6		300	139
7	6	85	0.44	301.2	232.3		120	147
14	7	100	0.41	184.3	180.4		177	137
22	11	67	0.21	247.7	246.1		244	295
