# Supplementary material for: Effects of Increased Von Willebrand Factor Levels on Primary Hemostasis in Thrombocytopenic Patients with Liver Cirrhosis
Source: PLoS One. 2014 Nov 14;9(11):e112583. doi: 10.1371/journal.pone.0112583 (PMC4232392; doi:10.1371/journal.pone.0112583)
Supplement: Table S2 — Results of the vWF modification experiment. (XLSX) [file pone.0112583.s002.xlsx]

## Sheet: SupplData_02
TABLE S2
PFA100_EPI [s]	PFA100_ADP [s]	PFA100_EPI_66µgAk [s]	PFA100_ADP_66µgAk [s]	PFA100_EPI_165µgAk [s]	PFA100_ADP_165µgAk [s]	PFA100_EPI_25µgvWF [s]	PFA100_ADP_25µgvWF [s]
207	103	293	288	290	280	151	103
183	145	300	215	273	272	158	171
250	300	224	234	210	227	219	300
253	146	257	214	300	300	223	127
209	205		238	219	213	182	140
125	107	234	206	300	300	96	96
140	143	238	154	284	300	172	118
132		136	163	287	282	164	94
173	196	276	157	300	300	165	134
250	189	267	260	277	300	287	227
300	139					300	124
231	217					224
300	128					194	165
202	167					179	160
158	98					148	83
120	147					140	144
107	68					94
123	101					98	95
246	158					208	139
177	137					114	140
244	295					223	281
